# Supplementary material for: Tunable Protein Stabilization In Vivo Mediated by Shield-1 in Transgenic Medaka
Source: PLoS One. 2015 Jul 6;10(7):e0131252. doi: 10.1371/journal.pone.0131252 (PMC4493054; doi:10.1371/journal.pone.0131252)
Supplement: S2 File — The sequence was combined from databases (vector) and sequencing results during cloning. The file was created with Serial cloner version 2.6.1. (TXT) [file pone.0131252.s002.txt]

LOCUS       pDS-actb-DD-YFP.xdna    9028 bp      DNA     circular   18.09.2014
DEFINITION  
ACCESSION   
VERSION     
SOURCE      
  ORGANISM  
COMMENT     Serial Cloner Genbank Format
COMMENT     SerialCloner_Type=DNA
COMMENT     SerialCloner_Comments=
COMMENT     SerialCloner_Ends=0,0,,0,
FEATURES             Location/Qualifiers
     3'UTR           5327..5933
                     /label=actb-UTR
                     /SerialCloner_Color=&h808080
                     /SerialCloner_Show=True
                     /SerialCloner_Protect=False
                     /SerialCloner_Arrow=True
     repeat_unit     6003..6236
                     /label=DS5
                     /SerialCloner_Color=&h000000
                     /SerialCloner_Show=True
                     /SerialCloner_Protect=False
                     /SerialCloner_Arrow=True
     repeat_unit     complement(81..453)
                     /label=DS3
                     /SerialCloner_Color=&h000000
                     /SerialCloner_Show=True
                     /SerialCloner_Protect=False
                     /SerialCloner_Arrow=True
     CDS             4215..4538
                     /label=DD
                     /SerialCloner_Color=&h800000
                     /SerialCloner_Show=True
                     /SerialCloner_Protect=False
                     /SerialCloner_Arrow=True
     CDS             4545..5300
                     /label=YFP
                     /SerialCloner_Color=&hFF8000
                     /SerialCloner_Show=True
                     /SerialCloner_Protect=False
                     /SerialCloner_Arrow=True
     promoter        492..2978
                     /label=actb-Prom
                     /SerialCloner_Color=&h808080
                     /SerialCloner_Show=True
                     /SerialCloner_Protect=False
                     /SerialCloner_Arrow=True
     exon            2979..3054
                     /label=actb-exon 1
                     /SerialCloner_Color=&h000000
                     /SerialCloner_Show=True
                     /SerialCloner_Protect=False
                     /SerialCloner_Arrow=True
     CDS             3069..4212
                     /label=actb-intron 1
                     /SerialCloner_Color=&h808080
                     /SerialCloner_Show=True
                     /SerialCloner_Protect=False
                     /SerialCloner_Arrow=True
     primer_bind     complement(6280..6297)
                     /label=M13-fwd
                     /SerialCloner_Color=&h008B8B
                     /SerialCloner_Show=True
                     /SerialCloner_Protect=False
                     /SerialCloner_Arrow=True
     primer_bind     1..21
                     /label=M13-rev
                     /SerialCloner_Color=&h008B8B
                     /SerialCloner_Show=True
                     /SerialCloner_Protect=False
                     /SerialCloner_Arrow=True
     misc_binding    9001..9023
                     /label=LacO
                     /SerialCloner_Color=&h6495ED
                     /SerialCloner_Show=True
                     /SerialCloner_Protect=False
                     /SerialCloner_Arrow=True
     CDS             7222..7881
                     /label=AmpR
                     /SerialCloner_Color=&h8FBC8F
                     /SerialCloner_Show=True
                     /SerialCloner_Protect=False
                     /SerialCloner_Arrow=True
     Promoter        6954..6982
                     /label=Amp prom
                     /SerialCloner_Color=&h4682B4
                     /SerialCloner_Show=True
                     /SerialCloner_Protect=False
                     /SerialCloner_Arrow=True
     CDS             5265..5291
                     /label=HA tag
                     /SerialCloner_Color=&h008000
                     /SerialCloner_Show=True
                     /SerialCloner_Protect=False
                     /SerialCloner_Arrow=True
ORIGIN
        1 CAGGAAACAG CTATGACCAT GATTACGCCA AGCTCGAAAT TAACCCTCAC TAAAGGGAAC 
       61 AAAAGCTGGA GCTCCCCGAC TAGGGATGAA AACGGTCGGT AACGGTCGGT AAAATACCTC 
      121 TACCGTTTTC ATTTTCATAT TTAACTTGCG GGACGGAAAC GAAAACGGGA TATACCGGTA 
      181 ACGAAAACGA ACGGGATAAA TACGGTAATC GAAAACCGAT ACGATCCGGT CGGGTTAAAG 
      241 TCGAAATCGG ACGGGAACCG GTATTTTTGT TCGGTAAAAT CACACATGAA AACATATATT 
      301 CAAAACTTAA AAACAAATAT AAAAAATTGT AAACACAAGT CTTAATTAAA CATAGATAAA 
      361 ATCCATATAA ATCTGGAGCA CACATAGTTT AATGTAGCAC ATAAGTGATA AGTCTTGGGC 
      421 TCTTGGCTAA CATAAGAAGC CATATAAGTC TACTCTACGT ATCTAGAACT AGTGGATCCC 
      481 CCGGGCTGCA GGAATTCAAT TACAGTGGTC ATGAATATTA TATCTAACCA CAGAGCTAAA 
      541 GAAAAAACAT ACCAAGACAG TTTTTTTTCT GTTGATGGGT GGTCATTCTA CATTGAAGTG 
      601 AATGGGGTCT GACTGGTTTG TTTTACGTGT CAGCTAGTGC TTTCTTGGTG AACTGATCTG 
      661 GCCCATTTTT TTACTCTGAC CTCATCTGAG AATTGTTCAA AACAAATGCA CGATATTTAA 
      721 TACTGCTGAT AAGAAGGATT TGCTTCACTT GCAGGTGAAC CCTGGTGTGG CAATAGTGTT 
      781 AATGAAAACA AACTACTCGG CAGTAAAAGT ATGTGACATG AATAAAAAAA AATCACAAAC 
      841 TGGAAGAAGA TCAGATCATG AAAGAATTGT AAGAATGTCC CATTGTACGA TGTGTTGTGG 
      901 TAAAGTGGTG AAGTCACTTA TCAATCCATG ATGGTCAGAG AACTAGCAGG ACTGGTTTTC 
      961 TTTTCTTTGT TTTTTTTTAT TTCCTTCATC CTGGTACTGC CCACTTCTGG CCTTCAAACA 
     1021 AAGTCAAGTA TTTTTTTTAT GCAAAAGCAG ATCAAATTTA GAAGGTAACA TCATCTGCCC 
     1081 ATTTGAATCA AGTCTGTAGA ACTATCTTAG TATGAACTTG CCATAATGCT TCATAAGAAG 
     1141 TGATTGCAAA TCACCTACCA CACAGCTGGG TGAGCTGGAA CTCTGACACA TACATTCATT 
     1201 CACCTGCAAT CACGTAAGGA GCCTACTACG AAGGGACACT CCTGTGAGGC AGGATTACAT 
     1261 CCTTTCCCAG CCAACCCCTG TCTGTGTTTT TCCAGTTTCA GCAGTCAGTC CTTCCAGTGT 
     1321 GCTCTTAACT TTACCAGAAC CCGCCCTCCC AGAATACTGA CAAATAGAAA TAAAAATGTG 
     1381 TTTTAGATGG ACGCACCTTG AATGGGTTAC AGATTTCATT ACAGGCCTGT AAATAAGTAA 
     1441 ATGCAGTGAG TTGGCCTTTG ATCGACAAGA ACGATTCATT CCATATGAGA TTGTTTTTTA 
     1501 TGAGAGATTT AAAACTCTTA CATAAAGAAT TATTTACATA CAACTCTCGA GAGAGAACTG 
     1561 TTTCACCCCA CAAGCAGAAG CTTTTATTTC AGCGGGTTAA TAAAACAAAA CAAAAATGGA 
     1621 CATTTAAAAG TTAGGTCTGC TGATCAGAAA TGCAAGAATC TGCTAATTCA GAAGGAAATG 
     1681 AAGCATGTTT TGTTTGAAAC TTGATTAAAA AGCTGAAACG TTTCCATGTA TAAAGTGGAA 
     1741 ATGTGTTGAT GAAAATAAAG ACCATTTAAA ACTTAAAGCC ACGAATGAAT TTAAGGAAGA 
     1801 GGAGATGGCA TTTAGCATAA AAGAATTGGT GTAACTGAGA GCGAGGAAGA GGAAGTGGTA 
     1861 CAAGAGGAAG AAAAGTAGTT GCTGCTTGTG TCTCGCAGAC AGTGACATGT TTAAATGGCC 
     1921 TCTGGGTTAT TTAACTTGTA TGGGCAGCTA TGTTTCTGGA GCAAAAAAAG TTTAAATAAA 
     1981 CTGTGGTGAA ACTAATGAAT GGAAGACAAG TAAGGTAAAA GCAAAGAACC CTAAGCCTAT 
     2041 AAAACCCAAA GTCAGGAAAG TTACACCCTT TGCAGTAAAC CACAGAGAGG AAATAAGAGC 
     2101 ATGTGTGACT TTATTTGTCT CTCTCTGAGT TTAATCGATT AAGGTGAATG TATAGTAGCG 
     2161 TATGGGTTGG GTCTGACAGT GGTTATTTTC ACTCAATAGG TCATTTATGA CTAAAAGTAG 
     2221 ATGCAAGTCA GCCTTAGTGT CCTCTTATGT GGACCTTTTT TCTTCATTTG TAGGGGAAAG 
     2281 AGGAAGTAGC AAGAGCTCTG AGAAGTTAAC AAGAATCCAG ACTAATGCCA TACATGGTCA 
     2341 ATTGGTATTA GTGAGATTGA GTTTTTACCA TTGCTTAGTG GGAAAAGTGG TTATTGTCCA 
     2401 TCCTCTGACA GGGCACTTTT ACAGTCCATA GTGTCTTTTG TGAGTCATGT GTTTGGCTTG 
     2461 GAGGGTCTCT GACTCCATCT GAGGTGGCAT TCTGCTTTCC AGAGTGTGCA GCAACATCCA 
     2521 CATTGTAATT GTCCTCAAAT TGCATCAAAC ATATCTTGCA TTTCCAGACT GAAATCTTGA 
     2581 GAGACAGGTT TTAAGAGGAA AAGTATTCAC AGGGAGGAGC AGCCTGTGCT CTGCTGTTTG 
     2641 AATGATCAGA TAAGCAGGGG GACTTGCTCG AAAGCTTTAT ACAGGTTCAT ATTTTATATA 
     2701 TATTTGAAAC TTTGTAAACT CTATATGTAT TAATATTTGT TCAAGAAACA TTATATCCTT 
     2761 AGATTAGGCC TCACATCAAT CCCTATCCTT TTATTTTCCC CCAGCCCGTT ACTGTTATCG 
     2821 CCTCCCTCTT TCTACGCTCA GTGCACCACA GCGTGCACCC GACGTGCCCC AGTGAGTGAC 
     2881 GCTGGACCAA TCACATGCCG CGATTCCGAA AGTTTACCTT TTATGGAAAG AGCCGGGCAA 
     2941 CGGACGGACT ATAAATACCA CGTGCCCACG GCTAGCAAAT TCACTCTGAG CGCCGTCACA 
     3001 CACAGCTTGT GCGGGATATC ATTCGCCTGA AACCGATTCC CTTGAAACGA AAAGCCCCCC 
     3061 ACCCAAAGGT AAGATAGAGA CGATATTTGG TTTAATTCAA ATGTTTTGGA AACCTTACGA 
     3121 TTGTTTAATT GTGCAGTTTA ATTCTTAATT GGAGGTGACC ATTAGCAGAA TTTTGTGGCC 
     3181 ACTAAATTTA TTTTTAGGCC TGAAATGGTT AAACTTTTAA TTATCTTTTT AAAATTGACA 
     3241 ATTTTGTTTG TTTTGGCATC AATCAAGTTG TACCAAAATT AGCCACTTAA ACGCACAGGT 
     3301 GCCAATTGAT TGTAACCGGC AAATGGCTTT TCAGTTTGGT TTTAATTGTA TATTTTATAT 
     3361 AAGCAACTAA ATAATAATTA CTATTCGTAT CTTACATGGT GGGGTGAATT TTTCGAGTCC 
     3421 TTCTACGGAC GTTACCCGTC CGAGTTGAGG GTGTCTGGAT CCTGGCGGGT CCCTTTGTGC 
     3481 GCCGTTACGG GGTGTGACCT ACTTTAGCAT ATTAGCCTAG CTTCATGCTA ACACGCCCTT 
     3541 CTAGACTTGA CTCTGAATCC TCACATGTAG GGGGGTGGGA CTGTTATACA TTTGTTTGTA 
     3601 TAAAATGTAA TAACCCTTAA AGCATTTTAA ATGTATTCGA TTAAATTGAG CATGTAACTG 
     3661 TAGTTTGACG GCGAAGAAAA GGGGAAATGA CAAATCATTC ATTCAAGAAA AGGCGTGGCT 
     3721 TTCAGGAAAT GATTAATCAG TCATGGGCTC GCACACGTTT TAATTTCCTT CTAAAGCTTG 
     3781 ACGGGTCGTG GTGCTTTATG CCAGCAACGA CTTCGCACAA ATTATGACGC AGTGATTAAG 
     3841 AAATTTTTCA GTCTTGTGCA ACAATGGGAG GGAACGGGGA CAAAGTAGAG CTGTAATGAA 
     3901 CCAGTGGGAG TAGGCTTTCG TCGCTGGGTC CGATAGTCTA AAGTCCCTCC CCTCTTGCTG 
     3961 TACTTTGGCC GCGTGCCTTG CCGGTAGCCG CAAAGCTGCT CAAAACCGAA CTATGTCCTT 
     4021 ATATGGTAAC AAGAGAATGC AGCACCACTT CCTTTTGTCT GGGCTCGGAA TGTAGCGCTC 
     4081 TACCTCCACC AAGCGGACAC TTTGGGGAAC TGCCGCTCCC TGACAGGAAA TGGGACATCT 
     4141 GACTGCAAAG CAGATGCAGA TGGGCGTGTC TTTGGTGTTA ACGCCTTATT TGTTTGTTCT 
     4201 TTTCCAGTTT AGCCATGGGA GTGCAGGTGG AAACCATCTC CCCAGGAGAC GGGCGCACCT 
     4261 TCCCCAAGCG CGGCCAGACC TGTGTGGTGC ACTACACCGG GATGCTTGAA GATGGAAAGA 
     4321 AAGTCGATTC CTCCCGGGAC AGAAACAAGC CCTTTAAGTT TATGCTAGGC AAGCAGGAGG 
     4381 TGATCCGAGG CTGGGAAGAA GGGGTTGCCC AGATGAGTGT GGGTCAGAGA GCCAAACTGA 
     4441 CTATATCTCC AGATTATGCC TATGGTGCCA CTGGGCACCC AGGCATCATC CCACCACATG 
     4501 CCACTCTCGT CTTCGATGTG GAGCTTCTAA AACCGGAAGA ATTCGTGAGC AAGGGCGAGG 
     4561 AGCTGTTCAC CGGGGTGGTG CCCATCCTGG TCGAGCTGGA CGGCGACGTA AACGGCCACA 
     4621 AGTTCAGCGT GTCCGGCGAG GGCGAGGGCG ATGCCACCTA CGGCAAGCTG ACCCTGAAGT 
     4681 TCATCTGCAC CACCGGCAAG CTGCCCGTGC CCTGGCCCAC CCTCGTGACC ACCTTCGGCT 
     4741 ACGGCCTGCA GTGCTTCGCC CGCTACCCCG ACCACATGAA GCAGCACGAC TTCTTCAAGT 
     4801 CCGCCATGCC CGAAGGCTAC GTCCAGGAGC GCACCATCTT CTTCAAGGAC GACGGCAACT 
     4861 ACAAGACCCG CGCCGAGGTG AAGTTCGAGG GCGACACCCT GGTGAACCGC ATCGAGCTGA 
     4921 AGGGCATCGA CTTCAAGGAG GACGGCAACA TCCTGGGGCA CAAGCTGGAG TACAACTACA 
     4981 ACAGCCACAA CGTCTATATC ATGGCCGACA AGCAGAAGAA CGGCATCAAG GTGAACTTCA 
     5041 AGATCCGCCA CAACATCGAG GACGGCAGCG TGCAGCTCGC CGACCACTAC CAGCAGAACA 
     5101 CCCCCATCGG CGACGGCCCC GTGCTGCTGC CCGACAACCA CTACCTGAGC TACCAGTCCG 
     5161 CCCTGAGCAA AGACCCCAAC GAGAAGCGCG ATCACATGGT CCTGCTGGAG TTCGTGACCG 
     5221 CCGCCGGGAT CACTCTCGGC ATGGACGAGC TGTACAAGGT CGACTATCCG TACGACGTAC 
     5281 CAGACTACGC ACTCGACTAA CTCGAGGGCC GGCGCGCCGC GGCCGCACAG ACTTTCTCCT 
     5341 CCCCAGCCAA ACACCCAACA ACTTCAGCTC TGTTCAAAAC CACACCACAC ATTTCTCGCT 
     5401 CACTCAGGCG CAGGGCCTAG ACGACCAACT CATTGGCATG GCTTCAGTTA TTTTTGGCGC 
     5461 TTGACTCAGG ATTTAAAAAA AAAACTGGAA CAATGAAGGA GATAATGTTT TTGCTTTTTG 
     5521 GCTAGGTTTA AACACCCCAG GCATCTGCAG TTGCATCTGG GGCTTAAATG TACATTTTGT 
     5581 TCTTTAAGTC ATTCCAAATG TTTGTTGACT GCATCGTTCA AACATGATTC CAAATGTAAA 
     5641 CTGCATTGTT CAGACACGTA TTTGCCTCTG TGAAGGCTGC CCAGTGGTTG AGCATACTTA 
     5701 AACATGGTTG TAGTATTGCT TGTATGTAAA TTTTGTCTGG GGTTTTTTGT ACTTTCAGCC 
     5761 TTAAATCTTG GTCCTGTTCA AATTTTTTTC TTTTGTTATG CAAAACCCAA CCATGACCTT 
     5821 CTTCCCCCTG TTGGAGGTTC ATCTCTGGGG AGGTGCGGTA AGGGGTCTTC ATGACGGGCG 
     5881 TAACATGGGG TGCCAGACCA GTGGGGCCAA ACCTGTACAC TGACTAAACA ATCCCAATAA 
     5941 AGTGCACATG TGTTCCGACT TGATGTCTGC CTTAAGCGCT CGAGGGATCT GTTGCAGTCA 
     6001 TCCCGAATTA GAAAATACGG TAACGAAACG GGATCATCCC GATTAAAAAC GGGATCCCGG 
     6061 TGAAACGGTC GGGAAACTAG CTCTACCGTT TCCGTTTCCG TTTACCGTTT TGTATATCCC 
     6121 GTTTCCGTTC CGTTTTCGTT TTTTACCTCG GGTTCGAAAT CGATCGGGAT AAAACTAACA 
     6181 AAATCGGTTA TACGATAACG GTCGGTACGG GATTTTCCCA TCCTACTTTC ATCCCTGCGT 
     6241 CGGGTACCCA ATTCGCCCTA TAGTGAGTCG TATCAATTCA CTGGCCGTCG TTTTACAACG 
     6301 TCGTGACTGG GAAAACCCTG GCGTTACCCA ACTTAATCGC CTTGCAGCAC ATCCCCCTTT 
     6361 CGCCAGCTGG CGTAATAGCG AAGAGGCCCG CACCGATCGC CCTTCCCAAC AGTTGCGCAG 
     6421 CCTGAATGGC GAATGGGACG CGCCCTGTAG CGGCGCATTA AGCGCGGCGG GTGTGGTGGT 
     6481 TACGCGCAGC GTGACCGCTA CACTTGCCAG CGCCCTAGCG CCCGCTCCTT TCGCTTTCTT 
     6541 CCCTTCCTTT CTCGCCACGT TCGCCGGCTT TCCCCGTCAA GCTCTAAATC GGGGGCTCCC 
     6601 TTTAGGGTTC CGATTTAGTG CTTTACGGCA CCTCGACCCC AAAAAACTTG ATTAGGGTGA 
     6661 TGGTTCACGT AGTGGGCCAT CGCCCTGATA GACGGTTTTT CGCCCTTTGA CGTTGGAGTC 
     6721 CACGTTCTTT AATAGTGGAC TCTTGTTCCA AACTGGAACA ACACTCAACC CTATCTCGGT 
     6781 CTATTCTTTT GATTTATAAG GGATTTTGCC GATTTCGGCC TATTGGTTAA AAAATGAGCT 
     6841 GATTTAACAA AAATTTAACG CGAATTTTAA CAAAATATTA ACGCTTACAA TTTAGGTGGC 
     6901 ACTTTTCGGG GAAATGTGCG CGGAACCCCT ATTTGTTTAT TTTTCTAAAT ACATTCAAAT 
     6961 ATGTATCCGC TCATGAGACA ATAACCCTGA TAAATGCTTC AATAATATTG AAAAAGGAAG 
     7021 AGTATGAGTA TTCAACATTT CCGTGTCGCC CTTATTCCCT TTTTTGCGGC ATTTTGCCTT 
     7081 CCTGTTTTTG CTCACCCAGA AACGCTGGTG AAAGTAAAAG ATGCTGAAGA TCAGTTGGGT 
     7141 GCACGAGTGG GTTACATCGA ACTGGATCTC AACAGCGGTA AGATCCTTGA GAGTTTTCGC 
     7201 CCCGAAGAAC GTTTTCCAAT GATGAGCACT TTTAAAGTTC TGCTATGTGG CGCGGTATTA 
     7261 TCCCGTATTG ACGCCGGGCA AGAGCAACTC GGTCGCCGCA TACACTATTC TCAGAATGAC 
     7321 TTGGTTGAGT ACTCACCAGT CACAGAAAAG CATCTTACGG ATGGCATGAC AGTAAGAGAA 
     7381 TTATGCAGTG CTGCCATAAC CATGAGTGAT AACACTGCGG CCAACTTACT TCTGACAACG 
     7441 ATCGGAGGAC CGAAGGAGCT AACCGCTTTT TTGCACAACA TGGGGGATCA TGTAACTCGC 
     7501 CTTGATCGTT GGGAACCGGA GCTGAATGAA GCCATACCAA ACGACGAGCG TGACACCACG 
     7561 ATGCCTGTAG CAATGGCAAC AACGTTGCGC AAACTATTAA CTGGCGAACT ACTTACTCTA 
     7621 GCTTCCCGGC AACAATTAAT AGACTGGATG GAGGCGGATA AAGTTGCAGG ACCACTTCTG 
     7681 CGCTCGGCCC TTCCGGCTGG CTGGTTTATT GCTGATAAAT CTGGAGCCGG TGAGCGTGGG 
     7741 TCTCGCGGTA TCATTGCAGC ACTGGGGCCA GATGGTAAGC CCTCCCGTAT CGTAGTTATC 
     7801 TACACGACGG GGAGTCAGGC AACTATGGAT GAACGAAATA GACAGATCGC TGAGATAGGT 
     7861 GCCTCACTGA TTAAGCATTG GTAACTGTCA GACCAAGTTT ACTCATATAT ACTTTAGATT 
     7921 GATTTAAAAC TTCATTTTTA ATTTAAAAGG ATCTAGGTGA AGATCCTTTT TGATAATCTC 
     7981 ATGACCAAAA TCCCTTAACG TGAGTTTTCG TTCCACTGAG CGTCAGACCC CGTAGAAAAG 
     8041 ATCAAAGGAT CTTCTTGAGA TCCTTTTTTT CTGCGCGTAA TCTGCTGCTT GCAAACAAAA 
     8101 AAACCACCGC TACCAGCGGT GGTTTGTTTG CCGGATCAAG AGCTACCAAC TCTTTTTCCG 
     8161 AAGGTAACTG GCTTCAGCAG AGCGCAGATA CCAAATACTG TCCTTCTAGT GTAGCCGTAG 
     8221 TTAGGCCACC ACTTCAAGAA CTCTGTAGCA CCGCCTACAT ACCTCGCTCT GCTAATCCTG 
     8281 TTACCAGTGG CTGCTGCCAG TGGCGATAAG TCGTGTCTTA CCGGGTTGGA CTCAAGACGA 
     8341 TAGTTACCGG ATAAGGCGCA GCGGTCGGGC TGAACGGGGG GTTCGTGCAC ACAGCCCAGC 
     8401 TTGGAGCGAA CGACCTACAC CGAACTGAGA TACCTACAGC GTGAGCTATG AGAAAGCGCC 
     8461 ACGCTTCCCG AAGGGAGAAA GGCGGACAGG TATCCGGTAA GCGGCAGGGT CGGAACAGGA 
     8521 GAGCGCACGA GGGAGCTTCC AGGGGGAAAC GCCTGGTATC TTTATAGTCC TGTCGGGTTT 
     8581 CGCCACCTCT GACTTGAGCG TCGATTTTTG TGATGCTCGT CAGGGGGGCG GAGCCTATGG 
     8641 AAAAACGCCA GCAACGCGGC CTTTTTACGG TTCCTGGCCT TTTGCTGGCC TTTTGCTCAC 
     8701 ATGTTCTTTC CTGCGTTATC CCCTGATTCT GTGGATAACC GTATTACCGC CTTTGAGTGA 
     8761 GCTGATACCG CTCGCCGCAG CCGAACGACC GAGCGCAGCG AGTCAGTGAG CGAGGAAGCG 
     8821 GAAGAGCGCC CAATACGCAA ACCGCCTCTC CCCGCGCGTT GGCCGATTCA TTAATGCAGC 
     8881 TGGCACGACA GGTTTCCCGA CTGGAAAGCG GGCAGTGAGC GCAACGCAAT TAATGTGAGT 
     8941 TAGCTCACTC ATTAGGCACC CCAGGCTTTA CACTTTATGC TTCCGGCTCG TATGTTGTGT 
     9001 GGAATTGTGA GCGGATAACA ATTTCACA
//
